# Supplementary material for: Programmable epigenome editing by transient delivery of CRISPR epigenome editor ribonucleoproteins
Source: Nat Commun. 2025 Aug 26;16:7948. doi: 10.1038/s41467-025-63167-x (PMC12381050; doi:10.1038/s41467-025-63167-x)
Supplement: Supplementary file 3 — Supplementary Data 1 [file 41467_2025_63167_MOESM3_ESM.xlsx]

## Sheet: Supplementary Data 1
Name	Source	Identifier
pBS-CMV-gagpol	Addgene	#35614
pCMV-MMLVgag-3xNES-ABE8e	Addgene	#181751
pCMV-VSV-G	Addgene	#8454
CRISPRoff-v2.1	Addgene	#167981
TETv4	Addgene	#167983
pU6-sgRNA-lentiviral	Addgene	#217306
pU6-sgRNA-transient	Addgene	#240637
pCMV-MMLVgag-dCas9	Addgene	#241827
pCMV-MMLVgag-dCas9-ZIM3	Addgene	#240531
pCMV-MMLVgag-dCas9-KOX1	Addgene	#240532
pCMV-MMLVgag-D3A-3L-dCas9	Addgene	#240530
pCMV-MMLVgag-D3A-3L-dCas9-ZIM3	Addgene	#240527
pCMV-MMLVgag-D3A-3L-dCas9-KOX1	Addgene	#240528
Supplementary Table 1. Recombinant DNA
