# Supplementary material for: Programmable epigenome editing by transient delivery of CRISPR epigenome editor ribonucleoproteins
Source: Nat Commun. 2025 Aug 26;16:7948. doi: 10.1038/s41467-025-63167-x (PMC12381050; doi:10.1038/s41467-025-63167-x)
Supplement: Supplementary file 4 — Supplementary Data 2 [file 41467_2025_63167_MOESM4_ESM.xlsx]

## Sheet: Supplementary Data 2
Name	Target	Protospacer sequence (5’-3’)
mU6-CLTA_CRi_gRNA	CLTA	CTCCCAGTCGGCACCACAG
mU6-H2B_CRi_gRNA	H2B	GTAAGACACAGTACAAACG
mU6-CD29_CRi_gRNAa	CD29	AGAGGAATGCGTTTCCGGA
mU6-CD29_CRi_gRNAb	CD29	CCGGGCCGGGCTGACGCGG
mU6-CD29_CRi_gRNAc	CD29	AGAGGCCCAGCGGGAGTCG
mU6-CD55_CRi_gRNAa	CD55	GCTGGGCGTAGCTGCGACT
mU6-CD55_CRi_gRNAb	CD55	GGCGCGCCGGGTTAGAACA
mU6-CD55_CRi_gRNAc	CD55	CTGCGACTCGGCGGAGTCC
mU6-CD81_CRi_gRNAa	CD81	GAGAGCGAGCGCGCAACGG
mU6-CD81_CRi_gRNAb	CD81	GGCCTGGCAGGATGCGCGG
mU6-CD81_CRi_gRNAc	CD81	CCGAAACGCGCCAAGTTGG
mU6-CD151_CRi_gRNAa	CD151	CCGGACTCGGACGCGTGGT
mU6-CD151_CRi_gRNAb	CD151	TGTCCAGGGACAATGAGCA
mU6-CD151_CRi_gRNAc	CD151	GACAATGAGCAGGGTGTCC
mU6-MAPT_CRi_gRNAa	MAPT	AGTCGACAGAGGCGAGGAC
mU6-MAPT_CRi_gRNAb	MAPT	GCGGCGCTGCTGTTGGTGC
mU6-MAPT_CRi_gRNAc	MAPT	TGTTGGTGCCGGAGCTGGT
mU6-MAPT_CRi_gRNAd	MAPT	CTGCTGTTGGTGCCGGAGC
mU6-GAL4_NT_gRNA	GAL4	ACGACTAGTTAGGCGTGTA
Supplementary Table 2. Protospacer sequences
