# Supplementary material for: Programmable epigenome editing by transient delivery of CRISPR epigenome editor ribonucleoproteins
Source: Nat Commun. 2025 Aug 26;16:7948. doi: 10.1038/s41467-025-63167-x (PMC12381050; doi:10.1038/s41467-025-63167-x)
Supplement: Supplementary file 5 — Supplementary Data 3 [file 41467_2025_63167_MOESM5_ESM.xlsx]

## Sheet: Supplementary Data 3
Antibody or dye	Supplier	Clone	Identifier	Dilution
Anti-human CD29-APC	Biolegend	TS2/16	#303008	1/500
Anti-human CD55-APC	Biolegend	JS11	#311312	1/500
Anti-human CD55-FITC	Biolegend	JS11	#311306	1/500
Anti-human CD81-PE	Biolegend	5A6	#349506	1/250
Anti-human CD81-PB	Biolegend	5A6	#349516	1/500
Anti-human CD151-PE	Biolegend	50-6	#350408	1/500
Zombie Aqua Viability Dye	Biolegend	-	#423101	1/1000
Supplementary Table 3. Flow cytometry antibodies and dyes
