# Supplementary material for: Programmable epigenome editing by transient delivery of CRISPR epigenome editor ribonucleoproteins
Source: Nat Commun. 2025 Aug 26;16:7948. doi: 10.1038/s41467-025-63167-x (PMC12381050; doi:10.1038/s41467-025-63167-x)
Supplement: Supplementary file 8 — Source Data [file 41467_2025_63167_MOESM8_ESM.xlsx]

## Sheet: Fig 1d
Figure 1d		Uncropped scan of western blot

## Sheet: Fig 1f
Figure 1f
			DNMT3A-3L-dCas9	CRISPRoff (KOX1)	CRISPRi (KOX1)	dCas9	CRISPRoff (ZIM3)	CRISPRi (ZIM3)
		Replicate 1	80.4	93.5	67.4	26.1	94	75.6
		Replicate 2	83.3	91.3	78.6	27.5	96.3	79
		Replicate 3	78.4	90.3	70.6	24.6	92.5	76.5

## Sheet: Fig 1h
Figure 1h
		Day	DNMT3A-3L-dCas9			CRISPRoff			CRISPRi			dCas9			CRISPRoff-ZIM3			dCas9-ZIM3
		0	1.58	2.02	1.92	1.72	1.52	1.66	1.5	1.55	1.63	2.49	1.5	1.42	1.74	1.83	2.26	1.7	2.27	1.7
		3	80.4	83.3	78.4	93.5	91.3	90.3	67.4	78.6	70.6	26.1	27.5	24.6	94	96.3	92.5	75.6	79	76.5
		5	92.4	92	88.1	98.5	97.6	97.8	56.1	66.7	58.2	8.18	9.01	10.6	98.1	99.3	98.1	74.5	75.2	76.9
		7	91.1	90.4	86	98.1	97.1	97	6.48	8.46	6.26	2.21	2.03	1.95	97.3	98.5	96.6	11.6	12.9	15.7
		10	88.9	87.6	82.4	95.8	94.1	94.1	2.32	2.64	2.39	1.76	2.59	2.05	93.8	96.9	94.3	2.32	3.18	3.83
		12	88.1	87.5	81.4	94.9	94.5	93.9	1.16	1.11	1.18	1.49	1.02	1.16	91.9	95.1	91.7	1.57	1.8	1.79
		14	88.4	86.9	79.5	94.9	94.4	92.7	1.31	1	1.29	1.12	1.09	1.01	89.9	94.8	90.7	1.17	1.87	1.97

## Sheet: Fig 1j
Figure 1j
		Days post-treatment	Untreated			TET1-dCas9
		3	0.64	0.98	0.85	1.45	1.23	1.03
		6	1.15	2.6	1.28	7.08	6.29	4.41
		8	0.97	0.96	1.31	5.32	6.07	4.15
		10	1.06	0.83	1.06	5.42	5.76	4.24
		13	0.76	1	1.42	4.04	4.61	3.99
		15	0.94	1.84	1.85	5.72	4.75	4

## Sheet: Fig 2a
Figure 2a
			Dose (μl)
		Days post-treatment	0.25			0.5			1			2			4			8			16
		0	1.74	1.83	2.26	1.74	1.83	2.26	1.74	1.83	2.26	1.74	1.83	2.26	1.74	1.83	2.26	1.74	1.83	2.26	1.74	1.83	2.26
		3	2.61	3	3.02	3.71	3.03	3.91	5.68	5.35	5.06	12.6	10.9	9.79	32.8	26.7	24.8	66.2	63.9	58.7	94	96.3	92.5
		5	1.95	1.37	1.43	3.46	2.09	2.15	9.61	5.09	4.21	22.5	13.2	10.7	54.8	33.1	30.3	84.7	76.6	72.3	98.1	99.3	98.1
		7	1.38	1.13	1.33	2.78	1.85	1.54	5.74	3.24	2.43	15.4	9.06	7.76	43.2	25.4	22.1	77.7	65.5	63.3	97.3	98.5	96.6
		10	2.02	2.22	2.53	2.97	1.73	2.4	4.45	4.72	2.63	11.4	8.08	6.18	32.3	21.3	17.4	69.4	56.8	51.9	93.8	96.9	94.3
		12	1.23	1.2	1.59	1.93	1.53	1.75	3.58	2.15	2.18	9.02	5.72	4.92	30.8	17.5	15.3	65.1	53.8	49.6	91.9	95.1	91.7
		14	1.46	1.39	1.6	2.21	1.4	1.76	3.75	2.3	2.08	7.03	5.05	4.47	28.4	16.6	13.6	62.5	49.5	45.5	89.9	94.8	90.7

## Sheet: Fig 2b
Figure 2b
			Dose (μl)
		Days post-treatment	0.25			0.5			1			2			4			8			16
		0	1.7	2.27	1.7	1.7	2.27	1.7	1.7	2.27	1.7	1.7	2.27	1.7	1.7	2.27	1.7	1.7	2.27	1.7	1.7	2.27	1.7
		3	2.77	2.4	2.56	4.92	3.98	3.54	5.82	5.57	6.48	14.8	13.2	10.8	35.2	26.9	23	58.6	49.4	52.8	75.6	79	76.5
		5	1.6	1.96	1.87	2.71	2.13	2.03	4.74	2.89	3.27	16.6	8.39	6	38.8	23.8	16.3	59	43.1	47.8	74.5	75.2	76.9
		7	1.27	1.1	1.59	1.74	1.21	1.1	1.79	1.07	1.07	2.43	1.38	1.64	4.72	2.89	2.25	7.66	5.1	5.86	11.6	12.9	15.7
		10	1.78	2.34	2.59	1.53	1.59	2.28	2.16	1.34	1.75	2.36	2.06	1.85	2.18	2.16	1.85	2.19	3.03	2.68	2.32	3.18	3.83
		12	1.51	1.51	1.72	1.57	1.41	1.7	1.36	1.35	1.45	1.48	1.55	2.1	1.44	1.27	1.68	1.37	1.62	1.43	1.57	1.8	1.79
		14	1.28	1.52	1.29	1.49	1.15	1.48	1.45	0.96	0.96	1.36	1.45	1.5	1.46	1.2	1.67	1.67	1.38	1.22	1.17	1.87	1.97

## Sheet: Fig 2d
Figure 2d
		Gag-CRISPRoff to Gag-pol ratio	10%			20%			30%			40%			50%			60%			70%			80%			90%			100%
		%cells with CLTA-GFP silenced	3.21	2.58	2.39	19.2	17.1	17.2	34	29.7	32.2	52.6	51.6	64.1	69.9	61.5	57.3	65.7	69.4	66.7	66.7	69.6	69.8	70.5	72.7	79.1	87.4	81.1	78	17.5	22.8	26.1

## Sheet: Fig 2e
Figure 2e
		Amount of guide RNA plasmids (μg)	1			2			3			4			5			6			7			8
		%cells with CLTA-GFP silenced	18.6	11.2	11.2	44.9	47	44.3	71.1	62.3	59.6	76.6	78.8	87.4	92.6	80.5	74.5	89.6	89.2	86.8	70.6	71.3	68.5	72.1	77.5	90

## Sheet: Fig 2f
Figure 2f
		Dose (μl)	v1			v2			v3
		0	1.05	1.03	0.89	0.78	1.29	0.93	1.63	1.33	1.4
		0.25	1.26	1.52	1.23	1.64	1.91	1.44	3	3.33	3.25
		0.5	1.83	1.77	1.87	4.52	3.47	3.77	6.79	8.67	8.88
		1	3.67	3.18	3.36	21.4	19	12.1	23	25	22.2
		2	9.66	10.3	10.6	66.2	51.1	42	56.8	60.6	63
		4	34	29.7	32.2	87.4	81.1	78	89.6	89.2	86.8
		8	64.4	69.2	64	97	96.6	96.4	98.5	98.4	98.6
		16	90.5	91.4	90.9	99.1	98.8	98.5	99.4	99.4	99.5

## Sheet: Fig 2g
Figure 2g
		Days post treatment	Untreated			CRoff_eVLP v3
		0	0	0	0	0	0	0
		3	1.11	1.62	1.15	98.9	99.4	99.5
		5	1.11	1.34	1.27	99.8	100	99.9
		7	1.04	0.87	1.21	99.8	99.8	99.8
		10	1.6	1.61	1.6	98.7	99	99.3
		12	1.17	1.26	1.17	97.4	98	98.2
		14	1.06	1.14	1.14	96.7	96.9	98
		21	1.11	1.03	0.79	95.1	95.3	95
		24	1.28	1.22	1.47	94.6	94.3	94.6
		31	2.14	1.81	2.07	93.9	93	94.4
		40	2.54	2.5	2.41	93	93.3	93
		49	2.67	2.9	3.5	92.9	91.2	92.4

[truncated: 26 more sheets: Fig 3a, Fig 3i, Fig 3j, Fig 3l, Fig 4c, Fig 4f, Fig 4g, Fig 5c, Fig 5e, Sup Fig 1b, Sup Fig 1c, Sup Fig 2a, Sup Fig 2b, Sup Fig 2c, Sup Fig 2d, Sup Fig 3a, Sup Fig 3b, Sub Fig 4a, Sup Fig 4b, Sup Fig 4c …]
